# Supplementary material for: Evaluation of Oral Mucosal Lesions Using the IllumiScan® Fluorescence Visualisation Device: Distinguishing Squamous Cell Carcinoma
Source: Int J Environ Res Public Health. 2022 Aug 21;19(16):10414. doi: 10.3390/ijerph191610414 (PMC9408154; doi:10.3390/ijerph191610414)
Supplement: Supplementary file 1 [file ijerph-19-10414-s001.zip]

Archive with 1 entries (1 files):
- ijerph-1793261-supplementary.pdf
